# Supplementary material for: Virtual Biopsy for Diagnosis of Chemotherapy-Associated Liver Injuries and Steatohepatitis: A Combined Radiomic and Clinical Model in Patients with Colorectal Liver Metastases
Source: Cancers (Basel). 2021 Jun 20;13(12):3077. doi: 10.3390/cancers13123077 (PMC8234168; doi:10.3390/cancers13123077)
Supplement: Supplementary file 1 [file cancers-13-03077-s001.zip]

Archive with 1 entries (1 files):
- cancers-1164950-supplementary.pdf
